# Supplementary material for: Categorising drivers of curriculum renewal in entry‐to‐practice health professional education: A scoping review
Source: Med Educ. 2025 Feb 19;59(8):812–22. doi: 10.1111/medu.15614 (PMC12242900; doi:10.1111/medu.15614)
Supplement: Supplementary file 2 — Appendix S2. Supplementary Material. [file MEDU-59-812-s002.xlsx]

## Sheet: Full list of included studies -
Title	Authors	Published Year	Journal	Volume	DOI (or Permalink)
Evaluation of a Palliative Care Longitudinal Curriculum for Medical Students Using the Context-Input-Process-Product Model.	Sagin, Alana; Balmer, Dorene; Rose, Suzanne; Musheno, Rosie; Olenik, Jennifer M; Dingfield, Laura; Dine, C Jessica; Bennett, Nadia L	2023	The American journal of hospice & palliative care	41	https://dx.doi.org/10.1177/10499091231165504
Development and Refinement of a Matrix Competency Framework, with Associated Entrustable Professional Activities, to Support Initial Pharmacy Education in Kuwait.	Moreau, Pierre; Qaddoumi, Mohammad; Al-Taweel, Dalal; Alghanem, Sarah; Bayoud, Tania; Alowayesh, Maryam; Al-Soraj, Monerah; Hedaya, Mohsen; Al-Haqan, Asmaa; Alsane, Danah	2023	Pharmacy (Basel, Switzerland)	11	https://dx.doi.org/10.3390/pharmacy11050149
Student Perceptions of a New Course Using Argumentation in Medical Education.	Foy, Andrew J; Vrana, Kent E; Haidet, Paul; Hausman, Bernice L; Adams, Nancy E; Ropson, Ira; Wolpaw, Daniel R; Rabago, David; Mailman, Richard B; Huang, Xuemei	2023	Advances in medical education and practice	14	https://dx.doi.org/10.2147/AMEP.S394219
Development of a Remote Online Collaborative Medical School Pathology Curriculum with Clinical Correlations, across Several International Sites, through the Covid-19 Pandemic.	Guiter, Gerardo E; Sapia, Sandra; Wright, Alexander I; Hutchins, Gordon G A; Arayssi, Thurayya	2021	Medical science educator	31	https://dx.doi.org/10.1007/s40670-021-01212-2
An Innovative Undergraduate Medical Curriculum Using Entrustable Professional Activities.	Bremer, Anne E; van de Pol, Marjolein H J; Laan, Roland F J M; Fluit, Cornelia R M G	2023	Journal of medical education and curricular development	10	https://dx.doi.org/10.1177/23821205231164894
Curricular Change and Resiliency in the Era of Coronavirus (COVID-19): The Uniformed Services University of the Health Sciences (USU) Experience.	Pock, Arnyce R; Williams, Pamela M; Maranich, Ashley M; Landoll, Ryan R; Witkop, Catherine T; Reamy, Brian V; Durning, Steven J	2021	Military medicine	186	https://dx.doi.org/10.1093/milmed/usaa491
Implementation of Interdisciplinary Health Technologies as Active Learning Strategies in the Classroom: A Course Redesign.	Urizar, Guido G Jr; Miller, Karissa	2022	Psychology learning and teaching	21	https://dx.doi.org/10.1177/14757257221090643
Using the 'Twelve tips for applying change models' for undergraduate medical curriculum reform in Pakistan: Incorporating a new Trauma Evaluation and Management TEAM R course.	Soomro, Rufina; Ur Rehman, Sheeraz; Ali, Sobia; McKimm, Judy	2022	MedEdPublish (2016)	12	https://dx.doi.org/10.12688/mep.17507.2
Impact of Pre-Advanced Pharmacy Practice Experience (APPE) Curriculum on Student Pharmacists' Professional Identity Formation.	Bacci, Jennifer L; Mangrum, Jasmine S; Jefferson, Curtis G; Soverns, Tim; Gin, Gregory; Wakuzawa, Kaylin; Goo, Sydney; Odegard, Peggy	2023	American journal of pharmaceutical education	87	https://dx.doi.org/10.1016/j.ajpe.2023.100121
Care Coordination and Transition Management: A New Course to Prepare Prelicensure Students.	Webb, Sherry; Adams Tucker, Janet	2023	The Journal of nursing education	62	https://dx.doi.org/10.3928/01484834-20230331-01
Iraqi Medical Student's Perceptions of Learning Environment Following Surgical Curriculum Change.	Khalaf, Hasan; Almothafar, Basim; Alhalabi, Noor	2022	Acta informatica medica : AIM : journal of the Society for Medical Informatics of Bosnia & Herzegovina : casopis Drustva za medicinsku informatiku BiH	30	https://dx.doi.org/10.5455/aim.2022.30.105-109
Perceptions of Medical Undergraduate Students on Curricular Changes in Anatomy: An Embedded Design Mixed Method Study.	Muraleedharan, Aparna; Ragavan, Saranya; Nalini Bage, Nutan; Devi, Rema	2022	Journal of advances in medical education & professionalism	10	https://dx.doi.org/10.30476/JAMP.2021.92149.1472
Learning Environment Quality for Medical Students at Umm Al-Qura University: A Comprehensive Study on Stressors, Sources, and Solutions After Introduction of a New Bachelor of Medicine and Bachelor of Surgery (MBBS) Curriculum.	Alotiby, Amna; Almaghrabi, Murouj; Alosaimy, Rawan; Alharthi, Amjad; Khawandanah, Bashaer; Alansari, Ruba; Basahal, Ahaad; Zamil, Ghofran	2021	Advances in medical education and practice	12	https://dx.doi.org/10.2147/AMEP.S343792
Improving Physical Assessment and Clinical Judgment Skills without Increasing Content in a Prelicensure Nursing Health Assessment Course.	Kinyon, Kathryn; D'Alton, Shannon; Poston, Kristen; Navarrete, Sarah	2021	Nursing reports (Pavia, Italy)	11	https://dx.doi.org/10.3390/nursrep11030057
Use of a Knowledge-Based Governance Approach to Plan a Post-COVID-19 Predoctoral Dental.	Flake, Natasha M; Chan, Daniel C N; DiMarco, Arthur C; Silverstein, Bruce D	2021	Dentistry journal	9	https://dx.doi.org/10.3390/dj9120142
Taking a Leap of Faith: A Study of Abruptly Transitioning an Undergraduate Medical Education Program to Distance-Learning Owing to the COVID-19 Pandemic.	Du Plessis, Stefan S; Otaki, Farah; Zaher, Shroque; Zary, Nabil; Inuwa, Ibrahim; Lakhtakia, Ritu	2021	JMIR medical education	7	https://dx.doi.org/10.2196/27010
Remote Teaching in a Preclinical Phantom Course in Operative Dentistry During the COVID-19 Pandemic: Observational Case Study.	Kanzow, Philipp; Krantz-Schafers, Christiane; Hulsmann, Michael	2021	JMIR medical education	7	https://dx.doi.org/10.2196/25506
Dental Education Challenges during the COVID-19 Pandemic Period in Italy: Undergraduate Student Feedback, Future Perspectives, and the Needs of Teaching Strategies for Professional Development.	Varvara, Giuseppe; Bernardi, Sara; Bianchi, Serena; Sinjari, Bruna; Piattelli, Maurizio	2021	Healthcare (Basel, Switzerland)	9	https://dx.doi.org/10.3390/healthcare9040454
Analysis of feedback from first-year undergraduate medical students who attended foundation course at a teaching institution in South India.	James, Tinju; Ajith, Thekkuttuparambil Ananthanarayanan; Joson, Donia; Thomas, Betsy	2021	Journal of education and health promotion	10	https://dx.doi.org/10.4103/jehp.jehp_294_20
Beginning a new medical school curriculum amidst a global pandemic.	Shah, Nirav G; Patel, Devang M; Retener, Norman F; Dittmar, Philip C; Lacap, Constance; Thom, Kerri A; Martinez, Joseph	2021	FASEB bioAdvances	3	https://dx.doi.org/10.1096/fba.2020-00097
Building Health Systems Science Education from the Core Domain of Interprofessional Education at Virginia Tech Carilion School of Medicine.	Musick, David W; Vari, Richard C; Kraemer, M Suzanne; Trinkle, David B; Vari, Patty M; Smith, Judy C; Learman, Lee A	2021	Medical science educator	31	https://dx.doi.org/10.1007/s40670-020-01148-z
National Board of Medical Examiners and Curriculum Change: What Do Scores Tell Us? A Case Study at the University of Balamand Medical School.	Al Ojaimi, Mode; Khairallah, Megan; Younes, Rayya; Salloum, Sara; Zgheib, Ghania	2020	Journal of medical education and curricular development	7	https://dx.doi.org/10.1177/2382120520925062
Redesigning an Undergraduate Nutrition Course through Active Learning and Team-Based Projects Enhances Student Performance.	Bailey, Regan L; Kiesel, Violet A; Lobene, Andrea J; Zou, Peishan	2020	Current developments in nutrition	4	https://dx.doi.org/10.1093/cdn/nzaa039
Strategies to Increase NCLEX Pass Rates: From 68% to 92% in 1 Year.	Cobourne, Kaitlin	2023	Nurse educator	48	https://dx.doi.org/10.1097/NNE.0000000000001382
Preceptor Perceptions of Pharmacy Student Performance Before and After a Curriculum Transformation.	Forrester, Catherine A; Lee, Da Sol; Hon, Ethel; Lim, Kai Ying; Brock, Tina P; Malone, Daniel T; Furletti, Simon G; Lyons, Kayley M	2023	American journal of pharmaceutical education	87	https://dx.doi.org/10.5688/ajpe8575
Challenges to acquire similar learning outcomes across four parallel thematic learning communities in a medical undergraduate curriculum.	Zhou, Yan; Wieringa, Thomas H; Brouwer, Jasperina; Diemers, Agnes D; Bos, Nicolaas A	2023	BMC medical education	23	https://dx.doi.org/10.1186/s12909-023-04341-x
Curriculum reform and trainees' perception of the pharmacy educational environment: a modified DREEM study.	Yeoh, Ting Ting; Kumwenda, Ben; Chew, Lita	2023	The International journal of pharmacy practice	31	https://dx.doi.org/10.1093/ijpp/riac105
Is cadaveric dissection essential in medical education? A qualitative survey comparing pre-and post-COVID-19 anatomy courses.	Kochhar, Smriti; Tasnim, Tasfia; Gupta, Adarsh	2023	Journal of osteopathic medicine	123	https://dx.doi.org/10.1515/jom-2022-0016
Converting a face-to-face neuroanatomy course-based undergraduate research experience (CURE) to an online environment: lessons learned from remote teaching.	D'Arcy, Christina E; Lapsov, Leonid; Navarro, Vanessa; Nevarez, Denise; Olimpo, Jeffrey T	2023	Advances in physiology education	47	https://dx.doi.org/10.1152/advan.00168.2021
Learning by doing and creation of the shared discovery curriculum.	Sousa, Aron; Mavis, Brian; Laird-Fick, Heather; DeMuth, Robin; Gold, Jonathan; Emery, Matthew; Ferenchick, Gary; Paganini, Anthony; Colon-Berlingeri, Migdalisel; Arvidson, Cindy; Toriello, Helga; Parker, Carol; Malinowski, Robert; Han, Churlsun; Wagner, Dianne	2023	Medical education online	28	https://dx.doi.org/10.1080/10872981.2023.2181745
It's the Experience: A Course Redesign to Shift Student Perspectives on Population-Centered Nursing.	Creed, Joan M; Cone, April; Chappell, Kate K; Davis, Victoria H	2023	Nursing education perspectives	44	https://dx.doi.org/10.1097/01.NEP.0000000000000961
Comparison of academic performance of medical undergraduate students between routine class room teaching and online assisted teaching in biochemistry during COVID pandemic.	Tamilmani, Kaliyaperumal; Anithasri, Anbalagan; Gunavathi, Gunaseelan; Premkumar, Kavasampattu Shanmuganantham	2023	Biochemistry and molecular biology education : a bimonthly publication of the International Union of Biochemistry and Molecular Biology	51	https://dx.doi.org/10.1002/bmb.21681
COVID-19 modifications to a first year medical human anatomy course: Effects on student performance on summative examinations.	McNamara, John Patrick; Nolan, Michael F	2023	Clinical anatomy (New York, N.Y.)	36	https://dx.doi.org/10.1002/ca.23965
Effect of national curriculum reform on medical students' preparedness for practice: a prospective cohort study from undergraduate to postgraduate periods.	Chaou, Chung-Hsien; Yu, Shiuan-Ruey; Ma, Shou-De; Tseng, Hsu-Min; Ou, Liang-Shiou; Huang, Chien-Da; Fang, Ji-Tseng	2022	BMC medical education	22	https://dx.doi.org/10.1186/s12909-022-03909-3
A hybrid educational approach to service learning: impact on student attitudes and readiness in working with medically underserved communities.	Suresh, Arvind; Wighton, Nakia M; Sorensen, Tanya E; Palladino, Thomas C; Pinto-Powell, Roshini C	2022	Medical education online	27	https://dx.doi.org/10.1080/10872981.2022.2122106
The Harvard Medical School Pathways curriculum: A comprehensive curricular evaluation.	Sullivan, Amy M; Krupat, Edward; Dienstag, Jules L; McSparron, Jakob I; Pelletier, Stephen R; Fazio, Sara B; Fleenor, Thomas J; Dalrymple, John L; Hundert, Edward M; Schwartzstein, Richard M	2022	Medical teacher	44	https://dx.doi.org/10.1080/0142159X.2022.2081142
Medical undergraduates' self-evaluation: before and after curriculum reform.	Wu, Jeng-Cheng; Tang, Kung-Pei; Hsu, Yi-Hsin Elsa; Yang, Ya-Ting; Chu, Jan-Show; Lin, Yen-Kuang; Hou, Wen-Hsuan	2022	BMC medical education	22	https://dx.doi.org/10.1186/s12909-022-03330-w
Applying activity theory to undergraduate medical curriculum reform: Lessons in contradictions from multiple stakeholders' perspectives.	Law, Marcus; Veinot, Paula; Mylopoulos, Maria; Bryden, Pier; Brydges, Ryan	2022	Medical teacher	44	https://dx.doi.org/10.1080/0142159X.2022.2041190
First, do no harm: impact of the transition to an integrated curriculum on medical knowledge acquisition of the transitional cohort.	Nackers, Kirstin; Tatar, Raquel; Cowan, Eileen; Zakowski, Laura; Stewart, Katharina; Ahrens, Sarah; Jacques, Laura; Chheda, Shobhina	2022	Medical education online	27	https://dx.doi.org/10.1080/10872981.2021.2007561
Applying the Lean Startup Method to Structure Project-Based, Student-Driven Curricular Enhancements.	Kaylan, Kerim B; Russel, Sarah M; Justice, Cody N; Sheena, Michelle K; Hirshfield, Laura E; Heiman, Heather L; Curry, Raymond H	2022	Teaching and learning in medicine	34	https://dx.doi.org/10.1080/10401334.2021.1928501
An innovative interprofessional dental clinical learning environment using entrustable professional activities.	Hissink, Elske; Fokkinga, Wietske A; Leunissen, Ronald R M; Lia Fluit, C R M G; Loek Nieuwenhuis, A F M; Creugers, Nico H J	2022	European journal of dental education : official journal of the Association for Dental Education in Europe	26	https://dx.doi.org/10.1111/eje.12671
Medical educators' beliefs about learning goals, teaching, and assessment in the context of curriculum changes: a qualitative study conducted at an Iranian medical school.	Karami, Morteza; Hashemi, Nooriyah; van Merrienboer, Jeroen	2021	BMC medical education	21	https://dx.doi.org/10.1186/s12909-021-02878-3
One change, different effects: the impacts of reducing clerkship length.	Reece, Blair A; McGowen, K Ramsey; Olive, Kenneth E; Peeples, Catherine R	2021	BMC medical education	21	https://dx.doi.org/10.1186/s12909-021-02732-6
A yearlong population health internship: Operationalizing an innovative model for population health nursing education.	Fricas, Jennifer	2021	Journal of professional nursing : official journal of the American Association of Colleges of Nursing	37	https://dx.doi.org/10.1016/j.profnurs.2020.12.002
Exploring wellbeing in first year medical students amidst a curriculum change.	Merrick, Deborah; Mbaki, Yvonne; Pratten, Margaret K; Simpson, Timothy G	2021	BMC medical education	21	https://dx.doi.org/10.1186/s12909-021-02678-9
Barriers and facilitators to implementing a longitudinal dementia education programme into undergraduate healthcare curricula: a qualitative study.	Feeney, Yvonne; Daley, Stephanie; Flaherty, Breda; Banerjee, Sube	2021	BMC medical education	21	https://dx.doi.org/10.1186/s12909-021-02632-9
Student-Led Efforts to Advance Anti-Racist Medical Education.	Afolabi, Titilayo; Borowsky, Hannah M; Cordero, Daniella M; Paul, Dereck W Jr; Said, Jordan Taylor; Sandoval, Raquel Sofia; Davis, Denise; Olveczky, Daniele; Chatterjee, Avik	2021	Academic medicine : journal of the Association of American Medical Colleges	96	https://dx.doi.org/10.1097/ACM.0000000000004043
Measuring the educational environment in a Sri Lankan medical school following curricular revision.	Ellawala, Amaya; Marasinghe, Rohana B	2021	BMC medical education	21	https://dx.doi.org/10.1186/s12909-021-02625-8
Changing Student Outcomes Without Sacrificing Student Satisfaction.	Kinyon, Kathryn; D'Alton, Shannon V; Poston, Kristen M; Anderson, Berry S	2021	The Journal of nursing education	60	https://dx.doi.org/10.3928/01484834-20210222-09
Enhancing learning in an online oral epidemiology and statistics course.	Shariati, Batoul; Kanji, Zul; Soheilipour, Shimae; Patrick, Lyana; Sharif, Afsaneh	2021	Canadian journal of dental hygiene : CJDH = Journal canadien de l'hygiene dentaire : JCHD	55	https://pubmed.ncbi.nlm.nih.gov/33643414
Supporting students with academic difficulties.	Tafreshi, Javad; Chorbadjian, Sophia; Jaradat, Dania; Johannesmeyer, Samantha	2021	Currents in pharmacy teaching & learning	13	https://dx.doi.org/10.1016/j.cptl.2020.10.008
Perceptions of medical students towards the practice of professionalism at the Arabian Gulf University.	Al Gahtani, Haifa Mohammed Saleh; Jahrami, Haitham Ali; Silverman, Henry J	2021	BMC medical education	21	https://dx.doi.org/10.1186/s12909-020-02464-z
Surgery Clerkship Curriculum Changes at an Academic Institution during the COVID-19 Pandemic.	Nnamani Silva, Ogonna N; Hernandez, Sophia; Kim, Edward H; Kim, Alexander S; Gosnell, Jessica; Roman, Sanziana A; Lin, Matthew Y C	2021	Journal of surgical education	78	https://dx.doi.org/10.1016/j.jsurg.2020.07.009
Transition to postgraduate practice: perceptions of preparedness and experience of the daily work of junior residents.	Monti, Matteo; Brunet, Laura; Michaud, Pierre Andre	2020	Swiss medical weekly	150	https://dx.doi.org/10.4414/smw.2020.20370
Experiential Education in the Time of COVID-19: An Australian Experience.	Furletti, Simon G; Wiseman, Meredith L; Galbraith, Kirsten J	2020	The Senior care pharmacist	35	https://dx.doi.org/10.4140/TCP.n.2020.476
Redesign and process of reforming an existing undergraduate Nutritional Sciences program.	Becker, Tyler B; Lucas, Jim; Li, Wei; Fenton, Jenifer I	2020	Advances in physiology education	44	https://dx.doi.org/10.1152/advan.00029.2020
Medical education from the point of view of medical students: Results from four participatory Delphi panels in Quito, Ecuador.	Estrella Porter, P D; Ayala Mullo, J F; Barba Carrera, D A; Barros Castro, A X; Cabascango Vasquez, E S; Del Castillo Arellano, J C; Condo Espinel, P X; Eid Arellano, E G; Estrella Porter, J A; Falconi Paez, A C; Fierro Valle, M C; Gallegos Miranda, P J; Guerra Velastegui, A R; Guevara Baez, D C; Jara Santamaria, B D; Lopez Diaz, J A; Mejia Viana, J C; Moya Quitto, G F; Muenala, P M; Muenala, T C…	2020	Medical teacher	42	https://dx.doi.org/10.1080/0142159X.2020.1792865
Is exam performance in anatomy influenced by teaching with prosected cadavers? An evidence-based study.	Harris, June A; Adey, Tanis L; McKay, Donald W	2020	Clinical anatomy (New York, N.Y.)	33	https://dx.doi.org/10.1002/ca.23634
Impact of the New McGill Undergraduate Medical Curriculum on Medical Students' Diagnostic Accuracy of Common Dermatoses Encountered in Primary Care.	Cheung, Wai Kiu Larry; Pehr, Kevin	2020	Journal of cutaneous medicine and surgery	24	https://dx.doi.org/10.1177/1203475420928906
Pilot study of a longitudinal integrated disaster and military medicine education program for undergraduate medical students.	Tsai, Yi-Da; Tsai, Shih-Hung; Chen, Sy-Jou; Chen, Yin-Chung; Wang, Jen-Chun; Hsu, Chia-Ching; Chen, Ying-Hsin; Yang, Tse-Chun; Li, Chih-Wei; Cheng, Cheng-Yi	2020	Medicine	99	https://dx.doi.org/10.1097/MD.0000000000020230
Educating the next generation of nurses to be innovators and change agents.	Cusson, Regina M; Meehan, Christine; Bourgault, Anna; Kelley, Tiffany	2020	Journal of professional nursing : official journal of the American Association of Colleges of Nursing	36	https://dx.doi.org/10.1016/j.profnurs.2019.07.004
Overcoming the challenges to offer quality training in psychiatric nursing.	Pereira, Maria Odete; Reinaldo, Amanda Marcia Dos Santos; Villa, Eliana Aparecida; Goncalves, Alda Martins	2020	Revista brasileira de enfermagem	73	https://dx.doi.org/10.1590/0034-7167-2018-0208
An observational study of an approach to accommodate a fourth-year to third-year neurology clerkship curricular transition.	Kraakevik, Jeff A; Frederick, Meredith; Ryan, Nicole; Haedinger, Leslie A; Carney, Patricia A	2020	Medical education online	25	https://dx.doi.org/10.1080/10872981.2019.1710331
Minimal effects of reduced teaching hours on undergraduate medical student learning outcomes and course evaluations.	Choi-Lundberg, Derek L; Al-Aubaidy, Hayder A; Burgess, John R; Clifford, Christine A; Cuellar, William A; Errey, Judi A; Harper, Amanda J; Malley, Roslyn C; Ross, Renee M; Williams, Anne-Marie M; Hays, Richard	2020	Medical teacher	42	https://dx.doi.org/10.1080/0142159X.2019.1652258
Does curriculum reform influence perceived preparedness for practice of graduates? A comparison of two cohorts.	Parmar, Harsha; Schafheutle, Ellen; Willis, Sarah; Silkstone, Victoria	2020	The International journal of pharmacy practice	28	https://dx.doi.org/10.1111/ijpp.12569
Development of a simulation-based sub-module in undergraduate medical education.	Morris, Marie Catherine; Conroy, Patrick	2020	Irish journal of medical science	189	https://dx.doi.org/10.1007/s11845-019-02050-3
Assessing Students' Satisfaction with a Redesigned Pharmacology Course Series.	Brandl, Katharina; Schneid, Stephen D; Tsunoda, Shirley M; Awdishu, Linda	2019	American journal of pharmaceutical education	83	https://dx.doi.org/10.5688/ajpe6971
Lessons Learned from Evaluating a Process for Systematic Curriculum Review.	Kirwin, Jennifer; Miller, Danielle M; DiVall, Margarita	2019	American journal of pharmaceutical education	83	https://dx.doi.org/10.5688/ajpe6783
The Berlin reformed curriculum in undergraduate medical education: a retrospective of the development history, principles, and termination.	Begenau, Jutta; Kiessling, Claudia	2019	GMS journal for medical education	36	https://dx.doi.org/10.3205/zma001270
The Aachen model study course in medicine - development and implementation. Fifteen years of a reformed medical curriculum at RWTH Aachen University.	Simon, Melanie; Martens, Annika; Finsterer, Sonja; Sudmann, Sandra; Arias, Johann	2019	GMS journal for medical education	36	https://dx.doi.org/10.3205/zma001268
Fifteen years of the cologne medical model study course: has the expectation of increasing student interest in general practice specialization been fulfilled?.	Zims, Heike; Karay, Yassin; Neugebauer, Peter; Herzig, Stefan; Stosch, Christoph	2019	GMS journal for medical education	36	https://dx.doi.org/10.3205/zma001266
A Delphi consensus study for teaching "Basic Trauma Management" to third-year medical students.	Berger-Estilita, Joana; Nabecker, Sabine; Greif, Robert	2019	Scandinavian journal of trauma, resuscitation and emergency medicine	27	https://dx.doi.org/10.1186/s13049-019-0675-6
Reimagining information literacy instruction in an evidence-based practice nursing course for undergraduate students.	McGowan, Bethany Sheriese	2019	Journal of the Medical Library Association : JMLA	107	https://dx.doi.org/10.5195/jmla.2019.663
Effect of changes to the formal curriculum on medical students' motivation towards learning: a prospective cohort study.	Del-Ben, Cristina Marta; Shuhama, Rosana; Costa, Manuel Joao; Troncon, Luiz Ernesto de Almeida	2019	Sao Paulo medical journal = Revista paulista de medicina	137	https://dx.doi.org/10.1590/1516-3180.2018.0264090119
Quizzing for success: Evaluation of the impact of feedback quizzes on the experiences and academic performance of undergraduate students in two clinical pharmacokinetics courses.	Hennig, Stefanie; Staatz, Christine E; Bond, Jacqueline A; Leung, Debbie; Singleton, Judith	2019	Currents in pharmacy teaching & learning	11	https://dx.doi.org/10.1016/j.cptl.2019.03.014
Predoctoral Curricular Revision for Dental Radiographic Interpretation Competence Based on OSCE Results.	Kumar, Vandana; Gadbury-Amyot, Cynthia C	2019	Journal of dental education	83	https://dx.doi.org/10.21815/JDE.019.112
A physician-scientist preceptorship in clinical and translational research enhances training and mentorship.	Stefely, Jonathan A; Theisen, Erin; Hanewall, Chelsea; Scholl, Linda; Burkard, Mark E; Huttenlocher, Anna; Yu, John-Paul J	2019	BMC medical education	19	https://dx.doi.org/10.1186/s12909-019-1523-0
Use of student feedback to drive quality improvement (QI) in a preclinical U.S. medical school course.	Richman, Paul S; Olvet, Doreen M; Ahmad, Sahar; Chandran, Latha	2019	Medical education online	24	https://dx.doi.org/10.1080/10872981.2019.1583968
Principles and Practices for Developing an Integrated Medical School Curricular Sequence About Sexual and Gender Minority Health.	Encandela, John; Zelin, Nicole S; Solotke, Michael; Schwartz, Michael L	2019	Teaching and learning in medicine	31	https://dx.doi.org/10.1080/10401334.2018.1559167
Getting Real: Aligning the Learning Needs of Clerkship Students With the Current Clinical Environment.	Klamen, Debra L; Williams, Reed; Hingle, Susan	2019	Academic medicine : journal of the Association of American Medical Colleges	94	https://dx.doi.org/10.1097/ACM.0000000000002434
Changes of academic performance by integration between basic and clinical medicine in pre-clerkship medical education.	Yune, So Jung; Jung, Jin Sup	2018	Korean journal of medical education	30	https://dx.doi.org/10.3946/kjme.2018.95
A scientific approach to the reform of a medical curriculum : A personal account of the Vienna experience.	Marz, Richard	2018	Wiener medizinische Wochenschrift (1946)	168	https://dx.doi.org/10.1007/s10354-018-0634-2
Incorporating LGBT Health in an Undergraduate Medical Education Curriculum Through the Construct of Social Determinants of Health.	Cooper, M Brett; Chacko, Mariam; Christner, Jennifer	2018	MedEdPORTAL : the journal of teaching and learning resources	14	https://dx.doi.org/10.15766/mep_2374-8265.10781
Student engagement and higher order skill proficiency: a comparison of traditional didactic and renewed integrated active learning curricula.	Hopper, Mari K; Brake, Daniela A	2018	Advances in physiology education	42	https://dx.doi.org/10.1152/advan.00149.2018
Pediatric communication training: A project report on an innovative approach and its effects on student acceptance.	Helling-Bakki, Astrid; Lutz, Thomas; Kraft, Bettina; Hoffmann, Georg F; Lehmann, Ronny	2018	Zeitschrift fur Evidenz, Fortbildung und Qualitat im Gesundheitswesen	137-138	https://dx.doi.org/10.1016/j.zefq.2018.09.001
Benefit of focus group discussion beyond online survey in course evaluations by medical students in the United States: A qualitative study.	Brandl, Katharina; Rabadia, Soniya V; Chang, Alexander; Mandel, Jess	2018	Journal of educational evaluation for health professions	15	https://dx.doi.org/10.3352/jeehp.2018.15.25
Implementation of Motivational Interviewing Training in an Undergraduate Nursing Curriculum: Identifying Adolescents at Risk for Substance Use.	Seigart, Denise; Veltman, Max; Willhaus, Janet; Letterle, Colene	2018	International journal of environmental research and public health	15	https://dx.doi.org/10.3390/ijerph15081623
Bridging the gap between informatics and medicine upon medical school entry: Implementing a course on the Applicative Use of ICT.	Milic, Natasa M; Ilic, Nikola; Stanisavljevic, Dejana M; Cirkovic, Andja M; Milin, Jelena S; Bukumiric, Zoran M; Milic, Nikola V; Savic, Marko D; Ristic, Sara M; Trajkovic, Goran Z	2018	PloS one	13	https://dx.doi.org/10.1371/journal.pone.0194194
Early musculoskeletal classroom education confers little advantage to medical student knowledge and competency in the absence of clinical experiences: a retrospective comparison study.	Khorsand, Derek; Khwaja, Ansab; Schmale, Gregory A	2018	BMC medical education	18	https://dx.doi.org/10.1186/s12909-018-1157-7
Integrated curriculum and the change process in undergraduate medical education.	Arja, Sateesh B; Arja, Sireesha B; M Venkata, Raghavendrarao; Nayakanti, Abraham; Kottathveetil, Praveen; Acharya, Yogesh	2018	Medical teacher	40	https://dx.doi.org/10.1080/0142159X.2018.1441988
Reforms in VUmc School of Medical Sciences Amsterdam: Student engagement, a Minor elective semester and stakeholder collaboration in improving the quality of assessments.	Kusurkar, Rashmi A; Daelmans, Hester E; Horrevoets, Anton; de Haan, Marian; van der Meijde, Margreeth; Croiset, Gerda	2018	Medical teacher	40	https://dx.doi.org/10.1080/0142159X.2018.1445833
Educational leadership during a decade of medical curricular innovation and renewal.	Pinder, Karen E; Shabbits, Jennifer A	2018	Medical teacher	40	https://dx.doi.org/10.1080/0142159X.2018.1440079
Moving a mountain: Practical insights into mastering a major curriculum reform at a large European medical university.	Maaz, Asja; Hitzblech, Tanja; Arends, Peter; Degel, Antje; Ludwig, Sabine; Mossakowski, Agata; Mothes, Ronja; Breckwoldt, Jan; Peters, Harm	2018	Medical teacher	40	https://dx.doi.org/10.1080/0142159X.2018.1440077
School of Medicine of Federal University of Rio Grande Do Norte: A traditional curriculum with innovative trends in medical education.	De Oliveira, Daniel Fernandes Mello; Simas, Breno C C; Guimaraes Caldeira, Adrian Lucca; Medeiros, Augusto De Galvao E Brito; Freitas, Marise Reis; Diniz, Jose Jr; Diniz, Rosiane	2018	Medical teacher	40	https://dx.doi.org/10.1080/0142159X.2018.1440080
The alignment imperative in curriculum renewal.	Kulasegaram, Kulamakan; Mylopoulos, Maria; Tonin, Paul; Bernstein, Stacey; Bryden, Pier; Law, Marcus; Lazor, Jana; Pittini, Richard; Sockalingam, Sanjeev; Tait, Glendon R; Houston, Patricia	2018	Medical teacher	40	https://dx.doi.org/10.1080/0142159X.2018.1435858
Describing the Journey and Lessons Learned Implementing a Competency-Based, Time-Variable Undergraduate Medical Education Curriculum.	Mejicano, George C; Bumsted, Tracy N	2018	Academic medicine : journal of the Association of American Medical Colleges	93	https://dx.doi.org/10.1097/ACM.0000000000002068
A decade of reform in medical education: Experiences and challenges at Tehran University of Medical Sciences.	Mortaz Hejri, Sara; Mirzazadeh, Azim; Khabaz Mafinejad, Mahboobeh; Alizadeh, Maryam; Saleh, Narges; Gandomkar, Roghayeh; Jalili, Mohammad	2018	Medical teacher	40	https://dx.doi.org/10.1080/0142159X.2018.1438591
Early experience with a combined surgical and obstetrics/gynecology clerkship: We do get along.	Abdel-Misih, Sherif; Verbeck, Nicole; Walker, Curtis; Musindi, Wanjiku; Strafford, Katherine; Meyers, Lori; Tartaglia, Kimberly; Harzman, Alan	2018	American journal of surgery	216	https://dx.doi.org/10.1016/j.amjsurg.2018.02.012
Positive Outcomes of Optimizing Student-Preceptor Continuity in a Traditional Block Clerkship.	Biggs, Jennifer L; Sutherell, Jamie S; Remus, Rochelle; Armbrecht, Eric S; King, Marta A	2018	Teaching and learning in medicine	30	https://dx.doi.org/10.1080/10401334.2017.1412832
How Using Generative Learning Strategies Improved Medical Student Self-Competency in End-of-Life Care.	Hall, Sandra Marquez; Lieto, Janet; Martin, Roy	2018	The Permanente journal	22	https://dx.doi.org/10.7812/TPP/17-064
Comparative Assessment of a New Holistic-Oriented and an Old Specialty-Specific Undergraduate Curriculum in Removable Prosthodontics: A Study Based on Senior Students' Perceptions.	Papadiochou, Sofia; Kotsiomiti, Eleni; Pissiotis, Argirios L	2018	Journal of prosthodontics : official journal of the American College of Prosthodontists	27	https://dx.doi.org/10.1111/jopr.12538
Med School students getting the business	Demik, David; Paul, Charles; Nellis, Joseph; Sciegienka, Sebastian; Mchugh, Michael; Reed, Alan	2017	Physician leadership journal	4	https://hdl.handle.net/10161/17178
Dental Students' Study Habits in Flipped/Blended Classrooms and Their Association with Active Learning Practices.	Gadbury-Amyot, Cynthia C; Redford, Gloria J; Bohaty, Brenda S	2017	Journal of dental education	81	https://dx.doi.org/10.21815/JDE.017.103
Evaluation of a Redesigned Canadian Undergraduate Nursing Program: A Prospective Cohort Study.	Murphy, Gail Tomblin; MacKenzie, Adrian; Alder, Robert; Budz, Bernice	2017	The Journal of nursing education	56	https://dx.doi.org/10.3928/01484834-20170712-07
Enhancing medical students' reflectivity in mentoring groups for professional development - a qualitative analysis.	Lutz, Gabriele; Pankoke, Nina; Goldblatt, Hadass; Hofmann, Marzellus; Zupanic, Michaela	2017	BMC medical education	17	https://dx.doi.org/10.1186/s12909-017-0951-y
Implementation and sex-specific analysis of students' attitudes toward a longitudinal, gender-specific medical curriculum - a pilot study.	Bockers, Anja; Grab, Claudia; Waller, Christiane; Schulze, Ulrike; Gerhardt-Szep, Susanne; Mayer, Benjamin; Bockers, Tobias Maria; Ochsner, Wolfgang	2017	Education for health (Abingdon, England)	30	https://dx.doi.org/10.4103/efh.EfH_338_15
Differences in the Students' Perceptions on the Teaching of Neuroanatomy in a Medical Curriculum Organized by Disciplines and an Integrated Medical Curriculum.	Arantes, Mavilde; Barbosa, Joselina; Ferreira, Maria Amelia	2017	Acta medica portuguesa	30	https://dx.doi.org/10.20344/amp.7307
A Grassroots Student-Faculty Coalition on Curriculum Change.	Bakhai, Neha; Gorfinkle, Naomi; Ramos, Julia	2017	Academic medicine : journal of the Association of American Medical Colleges	92	https://dx.doi.org/10.1097/ACM.0000000000001614
Outcomes of Introducing Early Learners to Interprofessional Competencies in a Classroom Setting.	Lockeman, Kelly S; Lanning, Sharon K; Dow, Alan W; Zorek, Joseph A; DiazGranados, Deborah; Ivey, Carole K; Soper, Shawne	2017	Teaching and learning in medicine	29	https://dx.doi.org/10.1080/10401334.2017.1296361
Enhancing Medical Student Education by Implementing a Competency-Based Ophthalmology Curriculum.	Succar, Tony; McCluskey, Peter; Grigg, John	2017	Asia-Pacific journal of ophthalmology (Philadelphia, Pa.)	6	https://dx.doi.org/10.22608/APO.2016102
Emergency Medical Technician Training During Medical School: Benefits for the Hidden Curriculum.	Russ-Sellers, Rebecca; Blackwell, Thomas H	2017	Academic medicine : journal of the Association of American Medical Colleges	92	https://dx.doi.org/10.1097/ACM.0000000000001579
Ethics in Pharmacy Curriculum for Undergraduate Pharmacy Students: A Needs Assessment Study.	Salari, Pooneh; Abdollahi, Mohammad	2017	Archives of Iranian medicine	20	https://dx.doi.org/0172001/AIM.009
Implementation and modification of an anatomy-based integrated curriculum.	Klement, Brenda J; Paulsen, Douglas F; Wineski, Lawrence E	2017	Anatomical sciences education	10	https://dx.doi.org/10.1002/ase.1676
Faculty Peer Review as a Strategy to Assure Quality in a New Team-Based Learning Curriculum-a Single Institution Experience.	Ellis, Stanley K; Quick, Charles M; Graham, James	2019	Medical science educator	29	https://dx.doi.org/10.1007/s40670-019-00735-z
Curriculum Redesign to Build the Moral Courage Values of Accelerated Bachelor's Degree Nursing Students.	DeSimone, Barbara B	2019	SAGE open nursing	5	https://dx.doi.org/10.1177/2377960819827086
Design and Implementation of an Integrated Competency-Focused Pharmacy Programme: A Case Report.	Ryan, Theo J; Grimes, Tamasine; Henman, Martin C; Sheachnasaigh, Eimear Ni; O'Dwyer, Maire; Roche, Cicely; Ryder, Sheila A; Sasse, Astrid; Walsh, John J; D'Arcy, Deirdre M	2019	Pharmacy (Basel, Switzerland)	7	https://dx.doi.org/10.3390/pharmacy7030121
Revision of an undergraduate nursing oncology course using the Taylor Curriculum Review Process.	Mitchell, Catherine; Laing, Catherine M	2019	Canadian oncology nursing journal = Revue canadienne de nursing oncologique	29	https://dx.doi.org/10.5737/236880762914751
Integrated pathology and radiology learning for a musculoskeletal system module: an example of interdisciplinary integrated form.	Atta, Ihab Shafek; AlQahtani, Fahd Nasser	2018	Advances in medical education and practice	9	https://dx.doi.org/10.2147/AMEP.S167692
Capacity Development in an Undergraduate Nursing Program in Vietnam.	Kang, Sunjoo; Ho, Thi Thuy Trang; Nguyen, Thi Anh Phuong	2018	Frontiers in public health	6	https://dx.doi.org/10.3389/fpubh.2018.00146
Matching medical student achievement to learning objectives and outcomes: a paradigm shift for an implemented teaching module.	Atta, Ihab Shafek; AlQahtani, Fahd Nasser	2018	Advances in medical education and practice	9	https://dx.doi.org/10.2147/AMEP.S158784
Competence-Based Pharmacy Education in the University of Helsinki.	Katajavuori, Nina; Salminen, Outi; Vuorensola, Katariina; Huhtala, Helena; Vuorela, Pia; Hirvonen, Jouni	2017	Pharmacy (Basel, Switzerland)	5	https://dx.doi.org/10.3390/pharmacy5020029
Perceptions of an integrated curriculum among dental students in a public university in Saudi Arabia.	Hussein, Khulood Sami	2017	Electronic physician	9	https://dx.doi.org/10.19082/4828
Advancing Physical Therapy Practice through Curriculum Revision: The Malawi Experience.	Beling, Janna; Chisati, Enock	2017	Frontiers in public health	5	https://dx.doi.org/10.3389/fpubh.2017.00216
A simulation-based curriculum to introduce key teamwork principles to entering medical students.	Banerjee, Arna; Slagle, Jason M; Mercaldo, Nathaniel D; Booker, Ray; Miller, Anne; France, Daniel J; Rawn, Lisa; Weinger, Matthew B	2016	BMC medical education	16	https://doi.org/10.1186/s12909-016-0808-9
Integration of the musculature in the course "functional anatomy of the locomotor system"-Preparing medical students for the dissection course.	Hammer, Christian M; Paulsen, Friedrich; Burger, Pascal H M; Scholz, Michael	2016	Annals of anatomy = Anatomischer Anzeiger : official organ of the Anatomische Gesellschaft	208	https://dx.doi.org/10.1016/j.aanat.2016.08.002
The Doctor of Medicine curriculum review at the School of Medicine, Muhimbili University of Health and Allied Sciences, Dar es Salaam, Tanzania: a tracer study report from 2009.	Mwakigonja, Amos Rodger	2016	BMC medical education	16	https://dx.doi.org/10.1186/s12909-016-0745-7
A Strategy to Ensure Faculty Engagement When Assessing a Concept-Based Curriculum.	Patterson, LaDonia D; Crager, J Michelle; Farmer, Amy; Epps, Cynthia D; Schuessler, Jenny B	2016	The Journal of nursing education	55	https://dx.doi.org/10.3928/01484834-20160715-09
Using student satisfaction data to evaluate a new online accelerated nursing education program.	Gazza, Elizabeth A; Matthias, April	2016	Evaluation and program planning	58	https://dx.doi.org/10.1016/j.evalprogplan.2016.06.008
Race Matters? Examining and Rethinking Race Portrayal in Preclinical Medical Education.	Tsai, Jennifer; Ucik, Laura; Baldwin, Nell; Hasslinger, Christopher; George, Paul	2016	Academic medicine : journal of the Association of American Medical Colleges	91	https://dx.doi.org/10.1097/ACM.0000000000001232
Reforming the 4th-Year Curriculum as a Springboard to Graduate Medical Training: One School's Experiences and Lessons Learned.	Wackett, Andrew; Daroowalla, Feroza; Lu, Wei-Hsin; Chandran, Latha	2016	Teaching and learning in medicine	28	https://dx.doi.org/10.1080/10401334.2016.1146610
Learning how to learn: Meta-learning strategies for the challenges of learning pharmacology.	Alton, Suzanne	2016	Nurse education today	38	https://dx.doi.org/10.1016/j.nedt.2016.01.003
Drivers of Dashboard Development (3-D): A Curricular Continuous Quality Improvement Approach.	Shroyer, A Laurie; Lu, Wei-Hsin; Chandran, Latha	2016	Academic medicine : journal of the Association of American Medical Colleges	91	https://dx.doi.org/10.1097/ACM.0000000000001078
Using a Retreat to Develop a 4-Year Sexual Orientation and Gender Identity Curriculum.	Ton, Hendry; Eidson-Ton, W Suzanne; Iosif, Ana-Maria; Sitkin, Nicole; Henderson, Shelly; Callahan, Edward J	2016	Academic psychiatry : the journal of the American Association of Directors of Psychiatric Residency Training and the Association for Academic Psychiatry	40	https://dx.doi.org/10.1007/s40596-015-0474-y
All Health Is Global Health, All Medicine Is Social Medicine: Integrating the Social Sciences Into the Preclinical Curriculum.	Kasper, Jennifer; Greene, Jeremy A; Farmer, Paul E; Jones, David S	2016	Academic medicine : journal of the Association of American Medical Colleges	91	https://dx.doi.org/10.1097/ACM.0000000000001054
Evaluation of oral microbiology lab curriculum reform.	Nie, Min; Gao, Zhen Y; Wu, Xin Y; Jiang, Chen X; Du, Jia H	2015	BMC medical education	15	https://dx.doi.org/10.1186/s12909-015-0497-9
Health Policy and Advocacy for New Mexico Medical Students in the Family Medicine Clerkship.	Cole McGrew, Martha; Wayne, Sharon; Solan, Brian; Snyder, Tiffany; Ferguson, Cheryl; Kalishman, Summers	2015	Family medicine	47	https://pubmed.ncbi.nlm.nih.gov/26545058/
Teaching Medical Students to Reflect More Deeply.	Hayton, Amy; Kang, Ilho; Wong, Raymond; Loo, Lawrence K	2015	Teaching and learning in medicine	27	https://dx.doi.org/10.1080/10401334.2015.1077124
Exploring student preferences with a Q-sort: the development of an individualized renal physiology curriculum.	Roberts, John K; Hargett, Charles W; Nagler, Alisa; Jakoi, Emma; Lehrich, Ruediger W	2015	Advances in physiology education	39	https://dx.doi.org/10.1152/advan.00028.2015
Student participation: to the benefit of both the student and the faculty.	Dhaese, Sofie An Magriet; Van de Caveye, Inge; Bussche, Piet Vanden; Bogaert, Sarah; De Maeseneer, Jan	2015	Education for health (Abingdon, England)	28	https://dx.doi.org/10.4103/1357-6283.161921
Using a Curricular Vision to Define Entrustable Professional Activities for Medical Student Assessment.	Hauer, Karen E; Boscardin, Christy; Fulton, Tracy B; Lucey, Catherine; Oza, Sandra; Teherani, Arianne	2015	Journal of general internal medicine	30	https://dx.doi.org/10.1007/s11606-015-3264-z
Resolving Bottlenecks: Converting Three High-Enrollment Nursing Courses to an Online Format.	Chen, Ken-Zen; Anderson, Jeff; Hannah, Elizabeth Lyon; Bauer, Christine; Provant-Robishaw, Corinna	2015	The Journal of nursing education	54	https://dx.doi.org/10.3928/01484834-20150617-09
Contemplating medicine during the Third Reich: scaffolding professional identity formation for medical students.	Reis, Shmuel P; Wald, Hedy S	2015	Academic medicine : journal of the Association of American Medical Colleges	90	https://dx.doi.org/10.1097/ACM.0000000000000716
Effect of a new longitudinal interprofessional geriatric medicine educational track on knowledge and attitude of medical students: a controlled cohort study.	Koh, Gerald C H; Ling, Carolyn L H; Ma, Bosco H M; Chen, Cynthia; Lim, Wee Shiong; Scherer, Samuel C; Amin, Zubair; Merchant, Reshma A	2015	Journal of the American Geriatrics Society	63	https://dx.doi.org/10.1111/jgs.13295
A freshman orientation program to provide an overview of the medical learning roadmap.	Fujikura, Terumichi; Nemoto, Takehiro; Takayanagi, Kazue; Kashimura, Masami; Hayasaka, Yoshiaki; Shimizu, Kazuo	2014	Journal of Nippon Medical School = Nippon Ika Daigaku zasshi	81	https://dx.doi.org/10.1272/jnms.81.378
Teaching science throughout the six-year medical curriculum: two-year experience from the University of Split School of Medicine, Split, Croatia.	Marusic, Ana; Malicki, Mario; Sambunjak, Dario; Jeroncic, Ana; Marusic, Matko	2014	Acta medica academica	43	https://dx.doi.org/10.5644/ama2006-124.100
Going rural': driving change through a rural medical education innovation.	Van Schalkwyk, S C; Bezuidenhout, J; Conradie, H H; Fish, T; Kok, N J; Van Heerden, B H; de Villiers, M R	2014	Rural and remote health	14	https://pubmed.ncbi.nlm.nih.gov/24803108/
Theatre etiquette course: students' experiences.	Nutt, James; Mehdian, Roshana; Kellett, Catherine	2014	The clinical teacher	11	https://dx.doi.org/10.1111/tct.12083
Fostering dental faculty collaboration with an evidence-based decision making model designed for curricular change.	Stafford, Gary L	2014	Journal of dental education	78	https://pubmed.ncbi.nlm.nih.gov/24609337/
On death and dying - an exploratory and evaluative study of a reflective, interdisciplinary course element in undergraduate anatomy teaching.	Alt-Epping, Bernd; Lohse, Constanze; Viebahn, Christoph; Steinbuchel, Nicole von; Benze, Gesine; Nauck, Friedemann	2014	BMC medical education	14	https://dx.doi.org/10.1186/1472-6920-14-15
Blended learning in situated contexts: 3-year evaluation of an online peer review project.	Bridges, S; Chang, J W W; Chu, C H; Gardner, K	2014	European journal of dental education : official journal of the Association for Dental Education in Europe	18	https://dx.doi.org/10.1111/eje.12082
A curriculum on care for people with disabilities: effects on medical student self-reported attitudes and comfort level.	Symons, Andrew B; Morley, Christopher P; McGuigan, Denise; Akl, Elie A	2014	Disability and health journal	7	https://dx.doi.org/10.1016/j.dhjo.2013.08.006
Redesign and implementation of the radiology clerkship: from traditional to longitudinal and integrative.	Di Salvo, Donald N; Clarke, Peter D; Cho, Charles H; Alexander, Erik K	2014	Journal of the American College of Radiology : JACR	11	https://dx.doi.org/10.1016/j.jacr.2013.05.018
Positive changes in the medical educational environment following introduction of a new systems-based curriculum: DREEM or reality? Curricular change and the Environment.	Finn, Y; Avalos, G; Dunne, F	2014	Irish journal of medical science	183	https://dx.doi.org/10.1007/s11845-013-1000-4
An introprofessional geriatric medication activity within a senior mentor program.	Shrader, Sarah; Hummel, Heather; Byrd, Lauren; Wiley, Kathy	2013	American journal of pharmaceutical education	77	https://dx.doi.org/10.5688/ajpe77115
Judgment, inquiry, engagement, voice: reenvisioning an undergraduate nursing curriculum using a shared decision-making model.	D'Antonio, Patricia O'Brien; Walsh Brennan, Ann Marie; Curley, Martha A Q	2013	Journal of professional nursing : official journal of the American Association of Colleges of Nursing	29	https://dx.doi.org/10.1016/j.profnurs.2012.10.003
Psychiatry clerkship core curriculum renewal: assessing the shift to larger-group learning.	Colton, Patricia Anne; Dang, Kien; Teshima, John; Lofchy, Jodi	2013	Academic psychiatry : the journal of the American Association of Directors of Psychiatric Residency Training and the Association for Academic Psychiatry	37	https://dx.doi.org/10.1176/appi.ap.12100185
Leveling EBP content for undergraduate nursing students.	Bloom, Kathaleen C; Olinzock, Barbara J; Radjenovic, Doreen; Trice, Lucy B	2013	Journal of professional nursing : official journal of the American Association of Colleges of Nursing	29	https://dx.doi.org/10.1016/j.profnurs.2012.05.015
Developing the Oregon Consortium for Nursing Education: the back story.	Gaines, Barbara C; Spencer, Angela G	2013	Journal of professional nursing : official journal of the American Association of Colleges of Nursing	29	https://dx.doi.org/10.1016/j.profnurs.2012.05.001
Curricular change driven by student dissatisfaction with assessment practices.	Aleluia, Ieda; Santos, Elise; Bittencourt, Carolina	2013	Medical education	47	https://dx.doi.org/10.1111/medu.12161
The use of an active learning approach to teach metabolism to students of nutrition and dietetics.	Gonzalez-Sancho, Jose Manuel; Sanchez-Pacheco, Aurora; Lasa, Marina; Molina, Susana; Vara, Francisco; del Peso, Luis	2013	Biochemistry and molecular biology education : a bimonthly publication of the International Union of Biochemistry and Molecular Biology	41	https://dx.doi.org/10.1002/bmb.20684
'Discovery learning': an account of rapid curriculum change in response to accreditation.	White, J; Paslawski, T; Kearney, R	2013	Medical teacher	35	https://dx.doi.org/10.3109/0142159X.2013.770133
Medical students' recognition and application of geriatrics principles in a new curriculum.	Nanda, Aman; Farrell, Timothy W; Shield, Renee R; Tomas, Maria; Campbell, Susan E; Wetle, Terrie	2013	Journal of the American Geriatrics Society	61	https://dx.doi.org/10.1111/jgs.12139
Implementing a hybrid web-based curriculum for an elective medical student clerkship in a busy surgical intensive care unit (ICU): effect on test and satisfaction scores.	Kumar, Avinash B; Hata, J Steven; Bayman, Emine O; Krishnan, Sundar	2013	Journal of surgical education	70	https://dx.doi.org/10.1016/j.jsurg.2012.06.026
Development and implementation of a biomedical informatics course for medical students: challenges of a large-scale blended-learning program.	Sanchez-Mendiola, Melchor; Martinez-Franco, Adrian I; Rosales-Vega, Argelia; Villamar-Chulin, Joel; Gatica-Lara, Florina; Garcia-Duran, Rocio; Martinez-Gonzalez, Adrian	2013	Journal of the American Medical Informatics Association : JAMIA	20	https://dx.doi.org/10.1136/amiajnl-2011-000796
Impact of a Revised Curriculum Focusing on Clinical Neurology and Musculoskeletal Care on a Required Fourth-Year Medical Student Physical Medicine and Rehabilitation Clerkship.	Norbury, John W; Faulk, Clinton E; Harrell, Kelly M; Lawson, Luan E; Moore, Daniel P	2016	Rehabilitation research and practice	2016	https://dx.doi.org/10.1155/2016/6197961
Undergraduate medical education programme renewal: a longitudinal context, input, process and product evaluation study.	Mirzazadeh, Azim; Gandomkar, Roghayeh; Hejri, Sara Mortaz; Hassanzadeh, Gholamreza; Koochak, Hamid Emadi; Golestani, Abolfazl; Jafarian, Ali; Jalili, Mohammad; Nayeri, Fatemeh; Saleh, Narges; Shahi, Farhad; Razavi, Seyed Hasan Emami	2016	Perspectives on medical education	5	https://dx.doi.org/10.1007/s40037-015-0243-3
Perspectives and opinions of indian medical graduates about competency based medical education curriculum: A cross sectional study	Nagesh H.N.; Ambresh A.; Radha A.	2022	Journal of Cardiovascular Disease Research	13	https://dx.doi.org/10.31838/jcdr.2022.13.05.361
RadRounds and RadSim: Delivering immersive educational experiences with simulated radiology encounters for medical students	Doyle S.P.; Herr K.D.; Tuburan S.	2023	Journal of the American College of Radiology : JACR		https://dx.doi.org/10.1016/j.jacr.2023.05.019
A few small steps or giant leap? De-densify the curriculum in one move	Eiland L.S.; Steuber T.	2023	Currents in Pharmacy Teaching and Learning	15	https://dx.doi.org/10.1016/j.cptl.2023.07.009
Comparative study of the performance of second MBBS students - old curriculum versus new curriculum - in pharmacology subject in their internal examination	Begum N.; Mondithoka M.; Dulam S.	2023	National Journal of Physiology, Pharmacy and Pharmacology	13	https://dx.doi.org/10.5455/njppp.2023.13.01026202318012023
Curriculum renewal in the time of COVID-19: The Washington University School of Medicine Story	Aagaard E.M.; Yau T.; Dufault C.	2021	FASEB BioAdvances	3	https://dx.doi.org/10.1096/fba.2020-00095
Transforming medical education to strengthen the health professional training in Viet Nam: A case study	Tran T.D.; Vu P.M.; Pham H.T.M.; Au L.N.; Do H.P.; Doan H.T.T.; Huynh N.; Huynh Q.T.V.; Le B.K.; Ngo D.Q.; Nguyen H.T.M.; Nguyen K.D.; Nguyen N.A.; Nguyen P.H.; Nguyen T.A.; Tran T.C.; Chau H.N.; Vuong L.N.; Vu N.V.	2022	The Lancet Regional Health - Western Pacific	27	https://dx.doi.org/10.1016/j.lanwpc.2022.100543
A SWOC analysis on the impact of COVID-19 through pharmacy student leaders' perspectives	Al-Naimi H.; Elkattan B.; Mohammed H.; Shafei L.; Elshazly M.; El-Awaisi A.	2020	Pharmacy Education	20	https://dx.doi.org/10.46542/PE.2020.202.226233
Design and implementation of online patient-facing experiences for an integrated pharmacy programme	Ryan T.J.; Sheachnasaigh E.N.i.; Ryder S.A.	2020	Pharmacy Education	20	https://dx.doi.org/10.46542/PE.2020.202.160164
Faculty education to improve integration of genomics education in nursing curriculum	Smania M.A.; Annis A.; Pathak D.; Wasilevich E.; Poindexter K.	2022	Journal of professional nursing : official journal of the American Association of Colleges of Nursing	43	https://dx.doi.org/10.1016/j.profnurs.2022.09.004
Joint learning for improvement - interprofessional competence development within the framework of a co-operative project between the University of Applied Sciences for Health Professions Upper Austria and the Medical Faculty of Johannes Kepler University	Rinnhofer C.; Steininger-Kaar K.; Igelsbock E.; Hochstoger D.; Ohlinger S.	2022	GMS journal for medical education	39	https://dx.doi.org/10.3205/zma001539
Perception of students towards anatomy internal assessment in competency based undergraduate curriculum	Vaijayanthimala P.; Leonoline Ebenezer J.; Mahima Sophia M.; Sasirekha M.; Kamalakannan S.	2020	Indian Journal of Public Health Research and Development	11	https://dx.doi.org/10.37506/ijphrd.v11i12.13222
Fostering change within the pharmacy school curriculum	Lloyd M.	2020	American Journal of Health-System Pharmacy	77	https://dx.doi.org/10.1093/ajhp/zxz317
Impact of Curricular Integration Between Patient Care Laboratory and Introductory Pharmacy Practice Experience on Documentation	Divine H.; Jones M.; Gokun Y.; McIntosh T.	2020	American journal of pharmaceutical education	84	https://dx.doi.org/10.5688/ajpe7232
Curriculum development in final year dentistry to enhance competency and professionalism for contemporary general dental practice	Friedlander L.T.; Meldrum A.M.; Lyons K.	2019	European journal of dental education : official journal of the Association for Dental Education in Europe	23	https://dx.doi.org/10.1111/eje.12458
Incorporation of Universal Prevention Curriculum into established academic degree study programme: qualitative process evaluation	Miovsky M.; Vondrova A.; Gabrhelik R.; Sloboda Z.; Libra J.; Lososova A.	2019	Central European journal of public health	27	https://dx.doi.org/10.21101/cejph.a5952
Scaling Up a Global Health and Disparities Path of Excellence Pilot Program at the University of Michigan Medical School	Hughey K.L.; Bell J.D.; Mullan P.B.; Rana G.K.; Wagenschutz H.M.; Skye E.P.; Kolars J.C.; Mangrulkar R.S.; Williams B.C.	2019	Academic medicine : journal of the Association of American Medical Colleges	94	https://dx.doi.org/10.1097/ACM.0000000000002783
A PharmD program curricular approach to addressing the opioid crisis	Werremeyer A.; Skoy E.; Marvanova M.; Jarajapu Y.; Brynjulson R.; Wilhelm R.; Eukel H.	2019	Currents in Pharmacy Teaching and Learning	11	https://dx.doi.org/10.1016/j.cptl.2019.02.026
Implementing a specialty pharmacy course within a professional pharmacy curriculum	Stevenson J.G.; LaPointe S.; Sabourin A.; Reyes R.-E.J.; Phalen M.J.; Mackler E.R.	2019	Currents in Pharmacy Teaching and Learning	11	https://dx.doi.org/10.1016/j.cptl.2018.09.013
Reform and the application of modularization of the fundamental curriculum of nursing science	Qian C.; Cheng H.; Yang Y.	2019	International Journal of Clinical and Experimental Medicine	12	https://e-century.us/files/ijcem/12/11/ijcem0098752.pdf
Integration of the Pharmacists' Patient Care Process (PPCP) into a Comprehensive Disease Management Course Series	Gonyeau M.J.; DiVall M.; Conley M.P.; Lancaster J.	2018	American journal of pharmaceutical education	82	https://dx.doi.org/10.5688/ajpe6311
Medical curricular reform in Iraq	Al-Mendalawi M.D.	2018	The clinical teacher	15	https://dx.doi.org/10.1111/tct.12700
The influence of different curriculum designs on students' dropout rate: a case study	Vergel J.; Quintero G.A.; Isaza-Restrepo A.; Ortiz-Fonseca M.; Latorre-Santos C.; Pardo-Oviedo J.M.	2018	Medical education online	23	https://dx.doi.org/10.1080/10872981.2018.1432963
An improvement in medical undergraduate education in Ecuador throught hands-on training in perinatal skills	del Hierro G.S.; Remmen R.; Verhoeven V.; Van Royen P.; Hendrickx K.	2017	Current Pediatric Research	21	https://www.currentpediatrics.com/articles/an-improvement-in-medical-undergraduate-education-in-ecuadorthrought-handson-training-in-perinatal-skills.html
Involving patients and carers in developing the radiotherapy curriculum: Enhancing compassion	Hodgson D.; Taylor A.; Knowles V.; Colley M.	2017	Journal of Radiotherapy in Practice	16	https://dx.doi.org/10.1017/S146039691600056X
Avoiding the chopping block in curricular reform: reimagining physiology laboratories in the era of integrated medical curricula	Flagg T.P.; Rothwell S.; Neubauer B.	2017	Advances in physiology education	41	https://dx.doi.org/10.1152/advan.00194.2016
Making it Work - A BSN Faculty's Process of Curriculum Redesign	Elliott S.; Rees G.; Shackell E.; Walker J.	2017	International journal of nursing education scholarship	14	https://dx.doi.org/10.1515/ijnes-2016-0057
Strategies to grow an experiential learning program-The role of administrators	Tofade T.; Samimi-Gharai M.; de Bittner M.R.	2016	Currents in Pharmacy Teaching and Learning	8	https://dx.doi.org/10.1016/j.cptl.2016.02.016
Delivering a medical school elective with massive open online course (MOOC) technology	Robinson R.	2016	PeerJ Life & Environment	2016	https://dx.doi.org/10.7717/peerj.2343
How do medical educators design a curriculum that facilitates student learning about professionalism?	Langendyk V.; Mason G.; Wang S.	2016	International journal of medical education	7	https://dx.doi.org/10.5116/ijme.5683.c2e0
Evaluation of undergraduate psychiatry teaching in Malawi	Lindsay A.E.; Byers S.	2015	BJPsych International	12	https://dx.doi.org/10.1192/S2056474000000775
Teaching pharmacy students how to manage effectively in a highly competitive environment	Singleton J.A.; Nissen L.M.	2014	Pharmacy Education	14	https://pharmacyeducation.fip.org/pharmacyeducation/article/view/184
Engaging communities to enhance and strengthen medical education: Rationale and summary of experience	Bullock K.; Jackson B.R.; Lee J.	2014	World Medical and Health Policy	6	https://dx.doi.org/10.1002/wmh3.94
Innovations to enhance the quality of health professions education at the University of Zimbabwe College of Health Sciences-NECTAR Program	Ndhlovu C.E.; Nathoo K.; Borok M.; Chidzonga M.; Aagaard E.M.; Connors S.C.; Barry M.; Campbell T.; Hakim J.	2014	Academic Medicine	89	https://dx.doi.org/10.1097/ACM.0000000000000336
Medical student mental health 3.0: Improving student wellness through curricular changes	Slavin S.J.; Schindler D.L.; Chibnall J.T.	2014	Academic Medicine	89	https://dx.doi.org/10.1097/ACM.0000000000000166
A problem-based learning curriculum and undergraduate performance in the final psychiatry examination at the Nelson R Mandela school of Medicine	Saloojee S.; van Wyk J.	2013	South African Journal of Psychiatry	19	https://dx.doi.org/10.7196/SAJP.437
Our First Experience Implementing "Clinical Embryology and Reproductive Medicine" as a Curriculum Course of the Study Program General Medicine at the Faculty of Medicine in Bratislava, Slovakia.	VARGA, Ivan; LAPIDES, Lenka; BRUCKNEROVÃ, Ingrid; GÃLFIOVÃ, PaulÃ­na; VISNYAIOVÃ, KristÃ­na; CSÃ–BÃ–NYEIOVÃ, MÃ¡ria; KLEIN, Martin; Å½IARAN, Stanislav; SYSÃK, Rastislav; ZÃHUMENSKÃ, Jozef	2022	Physiological Research	71	10.33549/physiolres.934955
Innovating an Undergraduate Social Work Diversity Course: A Mixed-Methods Evaluation.	Paceley, Megan S.; Ramirez, Laurie L.; Wright, Amy E.	2022	Journal of Social Work Education	58	10.1080/10437797.2020.1817822
Interprofessional training: Start with the youngest! A program for undergraduate healthcare students in Geneva, Switzerland.	van Gessel, Elisabeth; Picchiottino, Patricia; Doureradjam, Robert; Nendaz, Mathieu; MÃ¨che, Petra	2018	Medical Teacher	40	10.1080/0142159X.2018.1445207
Impact of a Transformed Curriculum on Knowledge and Attitudes Using EOL Simulation.	Gannon, Jane; Aul, Karen; Bradley, Sharon; Yoon, Sunny; Citty, Sandra; Derrico, David; Stephen, Anita	2022	Clinical Simulation in Nursing	70	10.1016/j.ecns.2022.06.005
Integration of transgender health: A multi-modal approach.	Paradiso, Catherine; Arca-Contreras, Karen; Brillhart, Susan J.; Macchiarola, Jennifer; Curcio, Danna L.	2022	Teaching & Learning in Nursing	17	10.1016/j.teln.2022.06.001
Brain Science-Based Innovative Collaborative Teaching to Facilitate Nursing Education.	Lee, Amy S. D.; Rebecca Owings, Clara; Johnson, Jessica M.; Carruth, Melissa S.	2022	Journal of Nursing Education	61	10.3928/01484834-20211128-08
Cultural Responsiveness in Action: Co-Constructing Social Work Curriculum Resources with Aboriginal Communities.	Bennett, Bindi; Redfern, Helen; Zubrzycki, Joanna	2018	British Journal of Social Work	48	10.1093/bjsw/bcx053
eLearning in Physical Therapy: Lessons Learned From Transitioning a Professional Education Program to Full eLearning During the COVID-19 Pandemic.	Ng, Leo; Seow, Kuang Cheng; MacDonald, Laetitia; Correia, Christina; Reubenson, Alan; Gardner, Peter; Spence, Angela L; Bunzli, Samantha; Oliveira, Beatriz Ito Ramos De	2021	PTJ: Physical Therapy & Rehabilitation Journal	101	10.1093/ptj/pzab082
Improved STUDENT OUTCOMES After PATHOPHYSIOLOGY COURSE Revisions.	Washington, Georgita T.	2020	Journal of Christian Nursing	37	10.1097/CNJ.0000000000000736
The DISCuSS model: Creating connections between community and curriculum â€“ A new lens for curricular development in support of social accountability.	Goez, Helly; Lai, Hollis; Rodger, Joanne; Brett-MacLean, Pamela; Hillier, Tracey	2020	Medical Teacher	42	10.1080/0142159X.2020.1779919
Evaluation of advocacy projects in undergraduate and graduate dental hygiene leadership courses.	Rogo, Ellen J.	2020	Journal of Dental Education	84	10.1002/jdd.12166
The implementation of a tobacco dependence education curriculum in a Swiss Dental Hygiene School - an 8-year review.	Ramseier, Ca; Burri, M; Berres, F; Davis, Jm	2013	International Journal of Dental Hygiene	11	10.1111/idh.12004
Improving the Pharmacology Curriculum at a German Medical School: A Structured Plan Based on a Studentâ€Guided Largeâ€Scale Study.	Steffen, Julius; Lenski, Markus; Herrmann, Florian E.; MÃ¼ckter, Harald; Dimitriadis, Konstantinos; Fischer, Martin R.	2019	Journal of Clinical Pharmacology	59	10.1002/jcph.1410
PRO-HEALTH PROGRAM IN THE DENTISTRY SCHOOL OF THE FEDERAL UNIVERSITY OF PIAUÃ (UFPI): REPORT ON A FIVE-YEAR EXPERIENCE.	de Sousa NÃ©tto, OtacÃ­lio Batista; Silva de Moura, Marcoeli; de Deus Moura de Lima, Marina; Pires Lages, Gilberto; Ferraz Mendes, Regina; Almeida de Deus Moura, LÃºcia de FÃ¡tima	2013	Ciencia, Cuidado e Saude	12	10.4025/cienccuidsaude.v12i2.21746
Opportunity for change: Undergraduate training in family medicine.	Adeleke, Olukayode A.; Cawe, Busisiwe; Yogeswaran, Parimalaranie	2020	South African Family Practice	62	10.4102/safp.v62i1.5225
Design, Implementation, and Evaluation of Student-centric learning in Physiology.	Teli, Shivayogappa. S.; Senthilvelou, M.; Soundariya, K.; Velusami, Deepika; K., Senthamil Selvi; S., Mangani Mangalavalli	2021	Research & Development in Medical Education	10	10.34172/rdme.2021.012
Improving the provision of clinical skills teaching for undergraduate medical students during their psychiatry placement: a trainee-led quality improvement project.	Davies, Joanne; Churchhouse, Gabrielle; Buckley, Melissa	2020	Australasian Psychiatry	28	10.1177/1039856219871874
Reconstructing a Nursing Skills Lab: A Quality Improvement Project.	Brendel, Heidi; Walker, John P.	2021	Nursing Education Perspectives (Wolters Kluwer Health)	42	10.1097/01.NEP.0000000000000649
Overcoming Resistance: Implementation of 100% Simulation for First Semester Nursing Students.	Mulcahy, Angela; Gruben, Darla; Wells-Beede, Elizabeth	2021	Clinical Simulation in Nursing	50	10.1016/j.ecns.2020.09.003
Training medical students for the twenty-first century: Rationale and development of the Utrecht curriculum â€œCRU+â€.	ten Cate, Olle; Borleffs, Jan; van Dijk, Marijke; Westerveld, Tineke; on behalf of numerous faculty members and students involved in the subsequent Utrecht curricular reforms	2018	Medical Teacher	40	10.1080/0142159X.2018.1435855
Senior Nursing Students' Perspectives on Safety Competencies: An End-of-Program Outcome Evaluation.	Weatherford, Barbara H.; Viveiros, Jennifer A.	2015	Nursing Education Perspectives (National League for Nursing)	36	10.5480/13-1182
A call for curricular reform: Recognising the importance of raceâ€based medical education.	Inshaar, Hafza; Fadoju, Deborah; Zewdu, Abeba	2022	Medical Education	56	10.1111/medu.14922
Transitioning a bachelor of science in nursing program to blended learning: Successes, challenges & outcomes.	Posey, Laurie; Pintz, Christine	2017	Nurse Education in Practice	26	10.1016/j.nepr.2016.10.006
Nurturing the Student, Sustaining the Mission: 20 Years of the International/Inner-City/Rural Preceptorship Program.	Yeri Park; Ryan, Mark; Santen, Sally A.; Sabo, Roy; Blondino, Courtney; Magee, Mary Lee; Park, Yeri; Ryan, Mark H	2019	Family Medicine	51	10.22454/FamMed.2019.358223
Design and Evaluation of Reform Plan for Local Academic Nursing Challenges Using Action Research.	Asadizaker, Marziyeh; Abedsaeedi, Zhila; Abedi, Heidarali; Saki, Azadeh	2016	Asian Nursing Research	10	10.1016/j.anr.2016.01.006
Using action research to build mentor capacity to improve orientation and quality of nursing students' aged care placements: what to do when the phone rings.	Lea, Emma J; Andrews, Sharon; Stronach, Megan; Marlow, Annette; Robinson, Andrew L	2017	Journal of Clinical Nursing (John Wiley & Sons, Inc.)	26	10.1111/jocn.13502
Developing Interprofessional Education at One U.S. Dental School: Establishing a Baseline and Moving Forward.	Townsend, Janice; Zorek, Joseph A.; Andrieu, Sandra C.; de Carvalho, Raquel Baroni; Mercante, Donald E.; Schiavo, Julie H.; Gunaldo, Tina P.	2018	Journal of Dental Education	82	10.21815/JDE.018.049
Globally Engaged Nursing Education with Local Immigrant Populations.	Riner, Mary E.	2013	Public Health Nursing	30	10.1111/phn.12026
Evaluating a Cultural Competency Curriculum: Changes in Dental Students' Perceived Awareness, Knowledge, and Skills.	Alrqiq, Hosam M; Scott, Thayer E; Mascarenhas, Ana K	2015	Journal of Dental Education	79	https://doi.org/10.1002/j.0022-0337.2015.79.9.tb05993.x
Transforming a Curriculum to Progress the Associate Degree Nurse to Advanced Practice.	Fogel, Sarah; Hande, Karen; Kennedy, Betsy	2015	Nurse Educator	40	10.1097/NNE.0000000000000154
Emergency Medical Technician Training for Medical Students: A Two-Year Experience.	Blackwell, Thomas H.; Halsey, R. Maglin; Reinovsky, Jennifer H.	2016	Prehospital Emergency Care	20	10.3109/10903127.2015.1115930
Exploring Student and Faculty Perceptions of Clinical Simulation: A Q-Sort Study.	Landeen, Janet; Pierazzo, Joanna; Akhtar-Danesh, Noori; Baxter, Pamela; van Eijk, Sylvia; Evers, Courtney	2015	Journal of Nursing Education	54	10.3928/01484834-20150814-02
Active learning pedagogy transformation: A whole-of-school approach to person-centred teaching and nursing graduates.	Fields, Lorraine; Trostian, Baylie; Moroney, Tracey; Dean, Bonnie Amelia	2021	Nurse Education in Practice	53	10.1016/j.nepr.2021.103051
Redesign on a dime: Resuscitating a stalled nursing simulation program on a zero budget.	Bryant, Susan G.; Ogle, Samantha C.	2015	Teaching & Learning in Nursing	10	10.1016/j.teln.2015.02.003
Promoting professional development in medical education: perspectives from the Norwegian medical school in Tromsoe.	Hovdenak, Sylvi Stenersen; Wiese, Eline F.	2018	Society, Health & Vulnerability	9	10.1080/20021518.2018.1451174
The Primary Care-Population Medicine Program at The Warren Alpert Medical School of Brown University.	George, Paul; Tunkel, Allan R.; Dollase, Richard; Gruppuso, Philip A.; Dumenco, Luba; Rapoza, Brenda; Borkan, Jeffrey	2015	Rhode Island medical journal	98	https://pubmed.ncbi.nlm.nih.gov/26324970/
University of Michigan Medical School	M. Daniel; S. Monrad; Sara Weir; J. Kolars; R. Mangrulkar	2020	Academic Medicine	95	10.1097/acm.0000000000003373
Designing an oral health module for the Bachelor of Midwifery program at an Australian University	Margaret Duff; Duff, Margaret; Hannah G Dahlen; Dahlen, Hannah G; Elaine Burns; Burns, Elaine; Holly Priddis; Priddis, Holly; Virginia Schmied; Schmied, Virginia; Ajesh George; George, Ajesh	2017	Nurse Education in Practice	23	10.1016/j.nepr.2017.02.005
